# Supplementary material for: Two pathways are required for ultrasound-evoked behavioral changes in Caenorhabditis elegans
Source: PLoS One. 2022 May 5;17(5):e0267698. doi: 10.1371/journal.pone.0267698 (PMC9071135; doi:10.1371/journal.pone.0267698)
Supplement: S1 Data — An excel file with minimal data for Figs 1–3 and S1–S3. (XLSX) [file pone.0267698.s005.xlsx]

## Sheet: Sheet1
Data for Each Figure
Two pathways are required for ultrasound-evoked behavioral changes in Caenorhabditis elegans
PONE-D-21-33415R3

## Sheet: Figure 1
C	Distance (um)	70% Gain	60% Gain	50% Gain	40% Gain	30% Gain	20% Gain	10% Gain	5% Gain	1% Gain			D	Time	0.99MPa	0.92MPa	0.79MPa
	-100	0.496735	0	0	0	0	0	0	0	0	peak negative pressure (MPa)			-1	0.017084	0.019711	0.014827	Temperature change (degrees C)
	-75	0.597792	0.55115	0.543377	0.518501	0	0	0	0	0				-0.995	0.017084	0.023089	0.008454
	-50	0.750933	0.663091	0.68097	0.685634	0.627332	0.5838	0.568252	0.52783	0				-0.99	0.011264	0.018017	0.017079
	-12.5	1.12718	1.03078	0.99347	0.931281	0.884639	0.788246	0.653762	0.604011	0.454757				-0.985	0.025341	0.017641	0.012018
	0	1.17848	1.07121	1.037	1.00599	0.962376	0.805348	0.670864	0.638215	0.451648				-0.98	0.017836	0.019894	0.014833
	25	0.9375	0.893968	0.819341	0.890858	0.865983	0.671642	0.650653	0.599347	0.450093				-0.975	0.027038	0.019718	0.011459
	50	0.750933	0.718091	0.68097	0.685634	0.627332	0.5838	0.568252	0.52783	0				-0.97	0.015766	0.018015	0.016521
	75	0.597792	0.55115	0.543377	0.518501	0	0	0	0	0				-0.965	0.018018	0.011081	0.022524
	100	0.496735	0	0	0	0	0	0	0	0				-0.96	0.013518	0.018021	0.012402
														-0.955	0.018955	0.023466	0.018017
														-0.95	0.020834	0.021765	0.01296
														-0.945	0.01708	0.01202	0.012576
														-0.94	0.012583	0.014451	0.01521
														-0.935	0.012015	0.017461	0.012017
														-0.93	0.016148	0.021218	0.0169
														-0.925	0.020653	0.021586	0.015769
														-0.92	0.024967	0.018953	0.016148
														-0.915	0.017081	0.013889	0.018955
														-0.91	0.022704	0.018955	0.015587
														-0.905	0.020655	0.012955	0.011837
														-0.9	0.013906	0.025341	0.020286
														-0.895	0.0139	0.018398	0.023842
														-0.89	0.01708	0.021765	0.016151
														-0.885	0.018586	0.0167	0.012955
														-0.88	0.016329	0.019511	0.01483
														-0.875	0.022707	0.013513	0.012394
														-0.87	0.021213	0.026657	0.01108
														-0.865	0.024578	0.016145	0.01202
														-0.86	0.017458	0.009779	0.021028
														-0.855	0.018955	0.011459	0.016522
														-0.85	0.023082	0.020449	0.016521
														-0.845	0.020647	0.014277	0.024404
														-0.84	0.018197	0.02947	0.0122
														-0.835	0.024959	0.01989	0.018395
														-0.83	0.018762	0.023464	0.013329
														-0.825	0.023839	0.015204	0.011087
														-0.82	0.017269	0.025342	0.018398
														-0.815	0.011276	0.022145	0.019337
														-0.81	0.021768	0.017645	0.022524
														-0.805	0.017269	0.020269	0.012577
														-0.8	0.021386	0.011638	0.009765
														-0.795	0.018588	0.022527	0.017465
														-0.79	0.022323	0.018016	0.013335
														-0.785	0.014458	0.021594	0.009772
														-0.78	0.013137	0.015585	0.01333
														-0.775	0.016323	0.022703	0.01371
														-0.77	0.023641	0.022708	0.012958
														-0.765	0.020635	0.018952	0.01333
														-0.76	0.016137	0.016143	0.008455
														-0.755	0.016883	0.018574	0.010703
														-0.75	0.019517	0.010703	0.010141
														-0.745	0.01539	0.015209	0.01108
														-0.74	0.018584	0.020456	0.005649
														-0.735	0.018574	0.020453	0.012955
														-0.73	0.022152	0.020829	0.009207
														-0.725	0.025896	0.015763	0.012018
														-0.72	0.020458	0.01427	0.007895
														-0.715	0.015769	0.013889	0.017641
														-0.71	0.01034	0.021767	0.014833
														-0.705	0.017641	0.016707	0.013522
														-0.7	0.023084	0.012405	0.011641
														-0.695	0.025349	0.021386	0.014269
														-0.69	0.011825	0.02534	0.018022
														-0.685	0.019142	0.020271	0.009024
														-0.68	0.01726	0.014833	0.009771
														-0.675	0.016716	0.017459	0.015388
														-0.67	0.021776	0.011082	0.01708
														-0.665	0.016705	0.021765	0.015768
														-0.66	0.021215	0.021768	0.015583
														-0.655	0.011275	0.016704	0.011461
														-0.65	0.021011	0.013892	0.015222
														-0.645	0.021207	0.019333	0.018966
														-0.64	0.015011	0.014267	0.022523
														-0.635	0.019896	0.016323	0.013893
														-0.63	0.01445	0.020274	0.013901
														-0.625	0.011262	0.014073	0.014275
														-0.62	0.013516	0.016707	0.02159
														-0.615	0.02177	0.024959	0.023463
														-0.61	0.017261	0.018776	0.010147
														-0.605	0.023468	0.009959	0.022709
														-0.6	0.024958	0.022529	0.014832
														-0.595	0.017079	0.018958	0.011642
														-0.59	0.022336	0.014826	0.012016
														-0.585	0.010703	0.024962	0.010328
														-0.58	0.017645	0.024019	0.00939
														-0.575	0.025896	0.016704	0.007516
														-0.57	0.01989	0.017087	0.016144
														-0.565	0.02346	0.020271	0.0167
														-0.56	0.016523	0.020269	0.013893
														-0.555	0.017458	0.008829	0.013512
														-0.55	0.006957	0.025339	0.016142
														-0.545	0.016722	0.019516	0.012952
														-0.54	0.023083	0.022155	0.017637
														-0.535	0.024022	0.015767	0.024401
														-0.53	0.015768	0.02346	0.011083
														-0.525	0.017639	0.022146	0.013889
														-0.52	0.015207	0.026657	0.02027
														-0.515	0.006958	0.018395	0.014454
														-0.51	0.021588	0.028708	0.016143
														-0.505	0.016704	0.019891	0.016143
														-0.5	0.024958	0.016713	0.018953
														-0.495	0.023084	0.024399	0.01445
														-0.49	0.0167	0.017078	0.014833
														-0.485	0.010702	0.022145	0.019344
														-0.48	0.015215	0.022145	0.010143
														-0.475	0.014828	0.0244	0.012775
														-0.47	0.025339	0.0167	0.015203
														-0.465	0.021214	0.014826	0.022702
														-0.46	0.020834	0.017458	0.019332
														-0.455	0.018959	0.018017	0.018952
														-0.45	0.006582	0.018025	0.013709
														-0.445	0.007142	0.01427	0.010896
														-0.44	0.023463	0.019336	0.015587
														-0.435	0.01615	0.019895	0.017456
														-0.43	0.016714	0.017637	0.016148
														-0.425	0.018581	0.019515	0.022524
														-0.42	0.025336	0.021386	0.010141
														-0.415	0.015394	0.02177	0.014828
														-0.41	0.022531	0.027971	0.021216
														-0.405	0.01746	0.022145	0.010719
														-0.4	0.018957	0.017839	0.015592
														-0.395	0.020272	0.022158	0.018021
														-0.39	0.024203	0.013515	0.011645
														-0.385	0.027391	0.016144	0.00958
														-0.38	0.024578	0.023293	0.005083
														-0.375	0.013895	0.023842	0.011462
														-0.37	0.024969	0.020272	0.01164
														-0.365	0.017637	0.020269	0.019333
														-0.36	0.021386	0.022148	0.011085
														-0.355	0.023643	0.0167	0.013889
														-0.35	0.02965	0.020833	0.014643
														-0.345	0.024962	0.013336	0.018402
														-0.34	0.018574	0.01708	0.012954
														-0.335	0.026452	0.016703	0.010146
														-0.33	0.022884	0.025348	0.01726
														-0.325	0.028152	0.021781	0.01671
														-0.32	0.018574	0.018199	0.015203
														-0.315	0.03246	0.023465	0.01445
														-0.31	0.026459	0.018402	0.011833
														-0.305	0.022898	0.02891	0.015022
														-0.3	0.02326	0.011641	0.016149
														-0.295	0.024201	0.022704	0.013889
														-0.29	0.023265	0.025715	0.023087
														-0.285	0.027212	0.01989	0.016146
														-0.28	0.028716	0.019516	0.019915
														-0.275	0.023825	0.019712	0.014269
														-0.27	0.027023	0.022158	0.013711
														-0.265	0.02326	0.021588	0.012198
														-0.26	0.026076	0.020653	0.027594
														-0.255	0.029648	0.023085	0.004334
														-0.25	0.024207	0.021586	0.006397
														-0.245	0.026844	0.016898	0.011839
														-0.24	0.028327	0.016522	0.017457
														-0.235	0.030206	0.017842	0.015209
														-0.23	0.029648	0.013513	0.021587
														-0.225	0.024756	0.020089	0.023843
														-0.22	0.019515	0.016885	0.023463
														-0.215	0.024577	0.017261	0.025162
														-0.21	0.026833	0.019333	0.006955
														-0.205	0.018755	0.023839	0.023857
														-0.2	0.027009	0.021389	0.019711
														-0.195	0.023819	0.023841	0.012952
														-0.19	0.017825	0.018402	0.019333
														-0.185	0.027772	0.028531	0.016707
														-0.18	0.022326	0.02254	0.009397
														-0.175	0.016885	0.027215	0.01333
														-0.17	0.024966	0.025718	0.012589
														-0.165	0.021568	0.02216	0.010894
														-0.16	0.020078	0.030408	0.0169
														-0.155	0.024203	0.021206	0.016143
														-0.15	0.021771	0.01726	0.022908
														-0.145	0.020072	0.023081	0.027221
														-0.14	0.031904	0.024406	0.019713
														-0.135	0.015763	0.023463	0.013337
														-0.13	0.029089	0.020271	0.012959
														-0.125	0.027213	0.018024	0.016144
														-0.12	0.020453	0.022529	0.017461
														-0.115	0.019524	0.02177	0.013517
														-0.11	0.009955	0.022709	0.020278
														-0.105	0.016148	0.029848	0.012959
														-0.1	0.021209	0.020449	0.012393
														-0.095	0.018584	0.022525	0.012402
														-0.09	0.023086	0.02009	0.012952
														-0.085	0.022147	0.025342	0.02027
														-0.08	0.010708	0.015768	0.022144
														-0.075	0.023462	0.024022	0.017837
														-0.07	0.009769	0.015771	0.018394
														-0.065	0.021967	0.018204	0.017081
														-0.06	0.023641	0.013891	0.018953
														-0.055	0.019712	0.017646	0.017084
														-0.05	0.01033	0.021211	0.028163
														-0.045	0.013896	0.011644	0.013895
														-0.04	0.019711	0.026662	0.012397
														-0.035	0.012023	0.016704	0.012395
														-0.03	0.017468	0.024021	0.025538
														-0.025	0.007892	0.020286	0.01708
														-0.02	0.015211	0.01896	0.01615
														-0.015	0.004337	0.019712	0.018961
														-0.01	0.014459	0.018396	0.017087
														-0.005	0.017082	0.01858	0.018959
														0	0.024404	0.018959	0.025718
														0.005	0.024412	0.022526	0.015971
														0.01	0.013338	0.026653	0.021971
														0.015	0.012575	0.023463	0.018398
														0.02	0.0122	0.017471	0.017268
														0.025	0.021766	0.024778	0.012395
														0.03	0.024963	0.019517	0.012023
														0.035	0.020829	0.018578	0.017459
														0.04	0.011095	0.02534	0.013714
														0.045	0.020654	0.016706	0.023848
														0.05	0.008828	0.015207	0.011643
														0.055	0.016144	0.024399	0.013891
														0.06	0.020271	0.027033	0.017467
														0.065	0.021765	0.027771	0.014276
														0.07	0.015764	0.021768	0.01108
														0.075	0.019334	0.021209	0.014093
														0.08	0.012401	0.025716	0.013331
														0.085	0.011639	0.017461	0.018773
														0.09	0.016705	0.020663	0.018955
														0.095	0.013333	0.017085	0.02308
														0.1	0.012403	0.019334	0.012779
														0.105	0.011263	0.012965	0.016705
														0.11	0.018017	0.02139	0.0169
														0.115	0.007518	0.015763	0.015586
														0.12	0.017461	0.02535	0.01483
														0.125	0.017081	0.018016	0.014276
														0.13	0.02177	0.025157	0.011456
														0.135	0.018019	0.019892	0.008643
														0.14	0.018954	0.015967	0.005462
														0.145	0.021767	0.023082	0.008273
														0.15	0.024963	0.019899	0.013334
														0.155	0.019333	0.02478	0.022909
														0.16	0.020272	0.019336	0.010325
														0.165	0.02083	0.016522	0.009963
														0.17	0.020828	0.021213	0.011455
														0.175	0.024583	0.018398	0.011459
														0.18	0.019511	0.012759	0.009209
														0.185	0.021209	0.024022	0.019892
														0.19	0.026837	0.020835	0.015767
														0.195	0.017268	0.017086	0.018017
														0.2	0.022147	0.017086	0.008644
														0.205	0.01633	0.024406	0.012397
														0.21	0.015392	0.021769	0.017837
														0.215	0.018574	0.021766	0.012018
														0.22	0.019894	0.020284	0.017278
														0.225	0.021587	0.033604	0.014832
														0.23	0.025516	0.026284	0.014833
														0.235	0.019148	0.02027	0.012394
														0.24	0.023267	0.017261	0.011082
														0.245	0.02009	0.027213	0.012015
														0.25	0.023641	0.024406	0.016705
														0.255	0.023642	0.02403	0.021586
														0.26	0.025524	0.029853	0.018022
														0.265	0.020833	0.018574	0.013332
														0.27	0.023642	0.021768	0.022528
														0.275	0.017822	0.016148	0.01333
														0.28	0.019515	0.026282	0.015584
														0.285	0.021947	0.020452	0.019516
														0.29	0.02496	0.031904	0.015763
														0.295	0.023648	0.022704	0.01934
														0.3	0.026279	0.020453	0.018397
														0.305	0.021008	0.024578	0.016141
														0.31	0.018757	0.022327	0.013899
														0.315	0.021011	0.022145	0.009391
														0.32	0.029275	0.024021	0.007143
														0.325	0.024202	0.016883	0.0244
														0.33	0.02514	0.02739	0.020094
														0.335	0.021769	0.014257	0.019337
														0.34	0.024767	0.023266	0.018579
														0.345	0.021386	0.019516	0.02271
														0.35	0.028707	0.025517	0.018396
														0.355	0.021566	0.026833	0.025717
														0.36	0.027213	0.022896	0.027389
														0.365	0.031902	0.021947	0.0242
														0.37	0.019137	0.029646	0.014077
														0.375	0.027775	0.018379	0.019518
														0.38	0.022887	0.022329	0.021766
														0.385	0.015948	0.024578	0.019339
														0.39	0.017827	0.025897	0.013516
														0.395	0.018755	0.024958	0.027216
														0.4	0.016509	0.025521	0.019517
														0.405	0.02476	0.02382	0.02815
														0.41	0.029654	0.028344	0.0167
														0.415	0.0259	0.026848	0.028712
														0.42	0.02139	0.024582	0.023643
														0.425	0.020075	0.026071	0.020455
														0.43	0.02496	0.026838	0.026276
														0.435	0.022327	0.020637	0.023266
														0.44	0.01764	0.028152	0.023262
														0.445	0.018585	0.025139	0.022144
														0.45	0.019891	0.025896	0.028152
														0.455	0.024022	0.028337	0.017641
														0.46	0.025897	0.028333	0.027389
														0.465	0.027395	0.02177	0.024576
														0.47	0.018199	0.014636	0.017828
														0.475	0.024023	0.021395	0.016886
														0.48	0.021008	0.030026	0.030031
														0.485	0.02326	0.016884	0.023271
														0.49	0.015012	0.029102	0.020448
														0.495	0.016338	0.017821	0.021012
														0.5	0.018021	0.018198	0.01989
														0.505	0.01708	0.026834	0.024972
														0.51	0.00583	0.026458	0.024035
														0.515	0.011825	0.02157	0.025521
														0.52	0.011263	0.026834	0.028713
														0.525	0.02027	0.020274	0.018579
														0.53	0.012578	0.02364	0.027013
														0.535	0.016142	0.026834	0.017823
														0.54	0.014456	0.024022	0.020455
														0.545	0.005834	0.018204	0.017262
														0.55	0.013898	0.021767	0.019895
														0.555	0.022145	0.024593	0.024584
														0.56	0.020273	0.016326	0.031138
														0.565	0.015393	0.025718	0.0274
														0.57	0.015766	0.018954	0.021947
														0.575	0.007527	0.022704	0.0317
														0.58	0.008827	0.027596	0.030029
														0.585	0.010329	0.021775	0.025895
														0.59	0.013512	0.020449	0.024022
														0.595	0.015204	0.018199	0.02139
														0.6	0.01577	0.024579	0.020076
														0.605	0.010703	0.013144	0.031529
														0.61	0.025347	0.016706	0.025514
														0.615	0.016528	0.022906	0.019518
														0.62	0.018777	0.023267	0.025516
														0.625	0.012393	0.026457	0.026456
														0.63	0.011643	0.023097	0.027773
														0.635	0.019335	0.029478	0.024201
														0.64	0.01445	0.022903	0.025517
														0.645	0.012577	0.018583	0.022885
														0.65	0.014284	0.016148	0.020071
														0.655	0.012015	0.023082	0.021015
														0.66	0.012398	0.017641	0.030966
														0.665	0.013892	0.025896	0.020451
														0.67	0.012579	0.012583	0.031699
														0.675	0.014826	0.016707	0.02966
														0.68	0.001523	0.018579	0.022887
														0.685	0.009391	0.015396	0.018574
														0.69	0.008268	0.019515	0.021188
														0.695	0.018962	0.017647	0.011451
														0.7	0.009952	0.023091	0.027568
														0.705	0.011082	0.017262	0.022506
														0.71	0.009774	0.016324	0.026074
														0.715	0.002474	0.018027	0.018574
														0.72	0.002468	0.016518	0.020077
														0.725	0.008829	0.012201	0.015949
														0.73	0.017839	0.017646	0.027391
														0.735	0.020276	0.025338	0.027774
														0.74	0.016143	0.021387	0.024582
														0.745	0.022145	0.012764	0.024201
														0.75	0.02027	0.021771	0.02778
														0.755	0.022148	0.022525	0.021765
														0.76	0.011462	0.018574	0.024959
														0.765	0.010702	0.021386	0.016324
														0.77	0.006211	0.032302	0.024197
														0.775	0.020276	0.019896	0.020071
														0.78	0.00902	0.015392	0.012772
														0.785	0.009393	0.021009	0.031353
														0.79	0.015769	0.019891	0.013701
														0.795	0.008837	0.026274	0.021947
														0.8	0.0167	0.019511	0.014456
														0.805	0.01652	0.024578	0.027215
														0.81	0.006955	0.029645	0.022705
														0.815	0.021219	0.022146	0.015948
														0.82	0.018027	0.032283	0.022325
														0.825	0.019516	0.019895	0.015767
														0.83	0.019338	0.021389	0.016142
														0.835	0.016142	0.013148	0.020834
														0.84	0.011645	0.025515	0.022335
														0.845	0.00939	0.023819	0.017833
														0.85	0.021765	0.029647	0.01726
														0.855	0.017088	0.023653	0.029269
														0.86	0.019515	0.018955	0.024958
														0.865	0.017469	0.018018	0.015012
														0.87	0.02534	0.02646	0.018771
														0.875	0.024023	0.02177	0.019891
														0.88	0.018022	0.022705	0.026834
														0.885	0.024024	0.030587	0.02458
														0.89	0.017641	0.019517	0.015388
														0.895	0.024026	0.02496	0.022705
														0.9	0.015011	0.017822	0.027391
														0.905	0.021213	0.024024	0.021392
														0.91	0.016521	0.032283	0.024378
														0.915	0.02271	0.019518	0.033779
														0.92	0.025897	0.023082	0.022708
														0.925	0.018578	0.030786	0.02289
														0.93	0.01501	0.023084	0.023267
														0.935	0.021389	0.023085	0.022882
														0.94	0.020837	0.02139	0.024587
														0.945	0.019333	0.018025	0.028326
														0.95	0.019891	0.02871	0.012012
														0.955	0.016327	0.026839	0.027403
														0.96	0.024963	0.020835	0.029648
														0.965	0.016324	0.014833	0.024197
														0.97	0.02046	0.017639	0.02233
														0.975	0.015387	0.030027	0.025134
														0.98	0.016524	0.024197	0.036041
														0.985	0.014836	0.025514	0.031521
														0.99	0.012578	0.021945	0.028328
														0.995	0.01445	0.019892	0.025534
														1	0.012199	0.024023	0.023824
														1.005	0.013521	0.012199	0.024203
														1.01	0.019895	0.020829	0.019518
														1.015	0.01483	0.025897	0.030589
														1.02	0.021214	0.026835	0.028334
														1.025	0.015763	0.027771	0.021946
														1.03	0.021213	0.016883	0.024197
														1.035	0.012956	0.027221	0.030586
														1.04	0.015952	0.02139	0.02889
														1.045	0.0167	0.020458	0.026453
														1.05	0.016144	0.018022	0.027396
														1.055	0.02065	0.025897	0.033234
														1.06	0.013894	0.020078	0.023819
														1.065	0.013891	0.019512	0.026451
														1.07	0.015211	0.020448	0.025516
														1.075	0.019334	0.024407	0.029265
														1.08	0.013892	0.020458	0.031147
														1.085	0.018965	0.02478	0.033779
														1.09	0.01333	0.033432	0.031138
														1.095	0.022527	0.021766	0.026838
														1.1	0.011454	0.015009	0.026453
														1.105	0.01784	0.021766	0.022706
														1.11	0.00977	0.018959	0.027397
														1.115	0.011088	0.023086	0.029648
														1.12	0.018955	0.021772	0.03378
														1.125	0.024225	0.01952	0.027405
														1.13	0.023848	0.021774	0.024587
														1.135	0.017457	0.030967	0.025896
														1.14	0.014826	0.02891	0.028708
														1.145	0.014834	0.029098	0.025694
														1.15	0.018397	0.024959	0.021391
														1.155	0.021211	0.016325	0.025514
														1.16	0.008831	0.018019	0.024757
														1.165	0.022704	0.024021	0.023262
														1.17	0.016522	0.026653	0.026833
														1.175	0.007517	0.027228	0.019516
														1.18	0.019342	0.018025	0.026277
														1.185	0.013891	0.022144	0.026452
														1.19	0.021587	0.018401	0.021949
														1.195	0.01633	0.017274	0.023265
														1.2	0.022144	0.028537	0.026833
														1.205	0.022523	0.020834	0.025902
														1.21	0.02346	0.022152	0.028149
														1.215	0.017083	0.017262	0.012386
														1.22	0.007147	0.018954	0.023643
														1.225	0.018406	0.022525	0.022147
														1.23	0.022148	0.019515	0.030406
														1.235	0.024022	0.025347	0.023263
														1.24	0.0122	0.022149	0.023265
														1.245	0.020828	0.016712	0.025134
														1.25	0.021213	0.019897	0.026835
														1.255	0.021586	0.022531	0.025896
														1.26	0.014272	0.014826	0.024019
														1.265	0.011638	0.029483	0.027772
														1.27	0.019334	0.023082	0.021217
														1.275	0.022704	0.024778	0.022149
														1.28	0.011642	0.021588	0.028153
														1.285	0.015387	0.021215	0.027215
														1.29	0.013895	0.022904	0.015193
														1.295	0.025716	0.018016	0.023084
														1.3	0.018016	0.018022	0.02326
														1.305	0.019511	0.015583	0.017637
														1.31	0.013523	0.023466	0.018575
														1.315	0.013518	0.022524	0.018962
														1.32	0.019897	0.024399	0.02402
														1.325	0.016141	0.025715	0.023265
														1.33	0.017465	0.024406	0.017087
														1.335	0.020648	0.021589	0.012759
														1.34	0.021764	0.027221	0.025897
														1.345	0.018584	0.026276	0.020832
														1.35	0.016333	0.018579	0.020452
														1.355	0.018031	0.020276	0.017821
														1.36	0.017637	0.02177	0.027213
														1.365	0.008077	0.0167	0.020833
														1.37	0.015768	0.023464	0.020834
														1.375	0.014268	0.021586	0.018202
														1.38	0.021769	0.022705	0.019515
														1.385	0.02402	0.022144	0.018022
														1.39	0.016712	0.021967	0.018396
														1.395	0.008469	0.023088	0.020278
														1.4	0.018398	0.022147	0.020271
														1.405	0.012022	0.026277	0.01708
														1.41	0.018953	0.018017	0.014278
														1.415	0.018581	0.026657	0.019512
														1.42	0.020276	0.023462	0.021592
														1.425	0.019334	0.021386	0.020269
														1.43	0.015387	0.013144	0.032287
														1.435	0.010334	0.020281	0.024579
														1.44	0.018775	0.018953	0.024962
														1.445	0.013518	0.021208	0.019895
														1.45	0.014459	0.029848	0.019711
														1.455	0.022527	0.028534	0.019515
														1.46	0.018579	0.025344	0.023085
														1.465	0.021386	0.030037	0.023464
														1.47	0.012957	0.012961	0.015388
														1.475	0.007891	0.023847	0.01577
														1.48	0.020652	0.011271	0.02083
														1.485	0.018021	0.018017	0.016706
														1.49	0.016705	0.014075	0.025523
														1.495	0.019516	0.024959	0.021396
														1.5	0.016324	0.017643	0.025901
														1.505	0.018954	0.023467	0.018959
														1.51	0.018018	0.025896	0.02666
														1.515	0.015393	0.012956	0.012578
														1.52	0.018397	0.026275	0.022532
														1.525	0.011646	0.026833	0.025342
														1.53	0.013144	0.026276	0.024399
														1.535	0.01315	0.022886	0.022329
														1.54	0.018957	0.017637	0.017262
														1.545	0.019893	0.024021	0.021588
														1.55	0.016142	0.023089	0.023469
														1.555	0.014645	0.01952	0.01483
														1.56	0.013891	0.024958	0.029087
														1.565	0.019893	0.024577	0.027214
														1.57	0.016145	0.021947	0.022709
														1.575	0.021208	0.030411	0.028151
														1.58	0.023464	0.018213	0.023083
														1.585	0.013513	0.023086	0.026276
														1.59	0.01427	0.023082	0.023463
														1.595	0.016142	0.025338	0.0167
														1.6	0.014076	0.02403	0.015588
														1.605	0.023462	0.019135	0.016529
														1.61	0.020449	0.019903	0.025341
														1.615	0.009765	0.016706	0.018017
														1.62	0.023466	0.02177	0.018771
														1.625	0.014828	0.029645	0.026452
														1.63	0.012578	0.020457	0.024197
														1.635	0.015013	0.021783	0.021011
														1.64	0.017086	0.026453	0.019331
														1.645	0.014461	0.021767	0.018956
														1.65	0.017262	0.030589	0.016898
														1.655	0.018021	0.025895	0.008275
														1.66	0.020275	0.022712	0.018215
														1.665	0.012577	0.019136	0.015029
														1.67	0.016143	0.022145	0.024401
														1.675	0.018018	0.027773	0.027214
														1.68	0.008836	0.02947	0.015019
														1.685	0.018957	0.025336	0.022326
														1.69	0.014455	0.014826	0.016705
														1.695	0.014452	0.019344	0.011081
														1.7	0.011265	0.025338	0.021207
														1.705	0.013894	0.028156	0.018961
														1.71	0.016703	0.026839	0.017262
														1.715	0.024021	0.028535	0.024408
														1.72	0.008642	0.021397	0.016144
														1.725	0.029474	0.020278	0.017081
														1.73	0.020831	0.025717	0.019713
														1.735	0.023085	0.015011	0.010708
														1.74	0.017479	0.026276	0.013517
														1.745	0.02402	0.018197	0.018954
														1.75	0.024032	0.021765	0.018017
														1.755	0.013154	0.025718	0.014268
														1.76	0.017261	0.020829	0.019335
														1.765	0.022323	0.00902	0.014833
														1.77	0.00902	0.01258	0.019337
														1.775	0.003586	0.010328	0.021213
														1.78	0.019136	0.015387	0.020651
														1.785	0.020271	0.027215	0.022154
														1.79	0.020838	0.018961	0.014274
														1.795	0.023082	0.016326	0.014647
														1.8	0.0122	0.015775	0.018021
														1.805	0.025896	0.022532	0.017471
														1.81	0.014828	0.013519	0.010888
														1.815	0.020271	0.0167	0.023093
														1.82	0.015393	0.020834	0.021591
														1.825	0.01764	0.02364	0.017459
														1.83	0.023091	0.022705	0.01164
														1.835	0.027215	0.024197	0.011084
														1.84	0.017086	0.021766	0.018396
														1.845	0.023089	0.013519	0.024402
														1.85	0.024403	0.018581	0.02496
														1.855	0.010702	0.018017	0.020277
														1.86	0.008833	0.021207	0.015585
														1.865	0.024021	0.023265	0.015211
														1.87	0.02308	0.023642	0.0184
														1.875	0.015948	0.025897	0.020276
														1.88	0.0184	0.020274	0.011083
														1.885	0.017471	0.024021	0.018776
														1.89	0.010712	0.017079	0.01746
														1.895	0.021221	0.029469	0.013335
														1.9	0.020075	0.019891	0.019712
														1.905	0.025723	0.014826	0.020094
														1.91	0.021208	0.019332	0.021589
														1.915	0.017087	0.014833	0.014274
														1.92	0.007518	0.020282	0.022535
														1.925	0.018024	0.025339	0.020651
														1.93	0.00958	0.017822	0.020655
														1.935	0.020829	0.024961	0.013331
														1.94	0.014831	0.02083	0.011082
														1.945	0.009766	0.022149	0.006018
														1.95	0.013895	0.01952	0.012393
														1.955	0.017467	0.024033	0.006968
														1.96	0.016147	0.018201	0.009211
														1.965	0.013339	0.018197	0.017839
														1.97	0.010142	0.021949	0.012955
														1.975	0.010703	0.02496	0.012026
														1.98	0.025344	0.012577	0.016523
														1.985	0.010709	0.018775	0.022904
														1.99	0.021214	0.026281	0.008267
														1.995	0.01559	0.029848	0.014268

## Sheet: Figure 2
			Pressure (MHz)	Mean	SEM	N
	A
				WT			trp-4 (ok1605)			trp-4 (ok1605) 4x backcrossed			mec4 (u253)			trp-4 (ok1605) mec4 (u253)
			0.79	0.43333	0.052234	90	0.11111	0.04684	45	0.4	0.0730297	45	0.466667	0.0743698	45	0.0222222	0.0219739	45
			0.88	0.311111	0.0346722	135	0.133333	0.0358323	90	0.277778	0.0472131	90	0.244444	0.0453004	90	0.111111	0.0468486	45
			0.92	0.540741	0.036935	135	0.366667	0.0507961	90	0.366667	0.0507961	90	0.377778	0.0511057	90	0.0666667	0.0371849	45
			0.99	0.644444	0.0358011	135	0.277778	0.0472131	90	0.544444	0.052496	90	0.333333	0.0496904	90	0.266667	0.0659218	45
	B
				WT			trp-4 (ok1605)			trp-4 (ok1605) 4x backcrossed			mec4 (u253)
			0.79	0.133333	0.0506745	45	0.0222222	0.0219739	45	0.0222222	0.0219739	45	0.444444	0.0740741	45
			0.88	0.422222	0.0736283	45	0.222222	0.0619748	45	0.266667	0.0659218	45	0.266667	0.0659218	45
			0.92	0.755556	0.0640644	45	0.288889	0.067566	45	0.577778	0.0736283	45	0.555556	0.0740741	45
			0.99	0.866667	0.0506745	45	0.422222	0.0736283	45	0.688889	0.0690122	45	0.688889	0.0690122	45
	C
				WT/MB-			trp-4 (ok1605) 4x backcrossed; mec4 (u253)/MB-
			0.99	0.627907	0.0737122	55	0.0465116	0.0321147	55
	D
				WT/MB+			trp-4 (ok1605) 4x backcrossed; mec4 (u253)/MB+
			0.99	0.618182	0.0655096	43	0.254545	0.058737	43

## Sheet: Figure 3
			Pressure (MHz)	Mean	SEM	N
	A
				WT			AWC::trp4			trp-4 (ok1605)			AWC::trp-4;trp-4 (ok1605)			mec4 (u253)			AWC::trp-4;mec4 (u253)
		0.79		0.688889	0.0690122	45	0.577778	0.0736283	45	0.177778	0.0569937	45	0.466667	0.0743698	45	0.355556	0.0713576	45	0.644444	0.0713576	45
		0.88		0.688889	0.0690122	45	0.2	0.0596285	45	0.133333	0.0506745	45	0.0666667	0.0702728	45	0.244444	0.0640644	45	0.311111	0.0690122	45
		0.92		0.511111	0.0745172	45	0.311111	0.0690122	45	0.244444	0.0640644	45	0.244444	0.0640644	45	0.4	0.0730297	45	0.444444	0.0740741	45
		0.99		0.511111	0.0745172	45	0.488889	0.0745172	45	0.266667	0.0659218	45	0.311111	0.0690122	45	0.266667	0.0659218	45	0.422222	0.0736283	45
	B
				WT			ASH::trp4			trp-4 (ok1605)			ASH::trp-4;trp-4 (ok1605)			mec4 (u253)			ASH::trp-4;mec4 (u253)
		0.79		0.688889	0.0690122	45	0.577778	0.0736283	45	0.177778	0.0569937	45	0.311111	0.0690122	45	0.355556	0.0713576	45	0.555556	0.0740741	45
		0.88		0.466667	0.0743698	45	0.355556	0.0713576	45	0.133333	0.0506745	45	0.2	0.0596285	45	0.244444	0.0640644	45	0.311111	0.0690122	45
		0.92		0.644444	0.0713576	45	0.577778	0.0736283	45	0.222222	0.0619748	45	0.488889	0.0745172	45	0.355556	0.0713576	45	0.577778	0.0736283	45
		0.99		0.577778	0.0736283	45	0.644444	0.0713576	45	0.288889	0.067566	45	0.577778	0.0736283	45	0.355556	0.0713576	45	0.622222	0.0722744	45
	C
				WT			trp-4 (ok1605) 4x backcrossed			ASH::trp-4;trp-4 (ok1605) 4x backcrossed			AWC::trp-4;trp-4 (ok1605) 4x backcrossed
		0.99		0.702128	0.0667074	47	0.191489	0.057394	47	0.659574	0.0691185	47	0.659574	0.0691185	47

## Sheet: Supp 1
			Pressure (MHz)	Mean	SEM	N
	A		WT			trp-4 (ok1605)			trp-4 (ok1605) 4x backcrossed			mec4 (u253)
		0.79MPa	0.133333	0.0506745	45	0.0888889	0.0424232	45	0.0666667	0.0371849	45	0.0888889	0.0424232	45
		0.88MPa	0.177778	0.0569937	45	0.222222	0.0619748	45	0.222222	0.0619748	45	0.111111	0.0468486	45
		0.92MPa	0.155556	0.0540284	45	0.311111	0.0690122	45	0.2	0.0596285	45	0.133333	0.0506745	45
		0.99MPa	0.133333	0.0506745	45	0.266667	0.0659218	45	0.244444	0.0640644	45	0.222222	0.0619748	45
	B		WT			trp-4 (ok1605)			trp-4 (ok1605) 4x backcrossed			mec4 (u253)
		0.79MPa	0.133333	0.0506745	45	0.0222222	0.0219739	45	0.0666667	0.0371849	45	0.0666667	0.0371849	45
		0.88MPa	0.466667	0.0743698	45	0.111111	0.0468486	45	0.333333	0.0702728	45	0.288889	0.0675659	45
		0.92MPa	0.688889	0.0690122	45	0.288889	0.0675659	45	0.6	0.0730297	45	0.6	0.0730297	45
		0.99MPa	0.755556	0.0640644	45	0.266667	0.0659218	45	0.688889	0.0690122	45	0.666667	0.0702728	45
	C		WT			trp-4 (ok1605)			trp-4 (ok1605) 4x backcrossed			mec4 (u253)			trp-4 (ok1605) mec4 (u253)
		0.79MPa	0.4	0.0730297	90	0.377778	0.0722744	45	0.377778	0.0722744	45	0.222222	0.0619748	45	0.111111	0.0468486	45
		0.88MPa	0.305556	0.0343342	135	0.333333	0.0496904	90	0.366667	0.0507961	90	0.322222	0.0492607	90	0.133333	0.0506745	45
		0.92MPa	0.25	0.0322749	135	0.477778	0.0526525	90	0.322222	0.0492607	90	0.3	0.0483046	90	0.244444	0.0640644	45
		0.99MPa	0.244444	0.0320322	135	0.388889	0.0513868	90	0.255556	0.0459767	90	0.4	0.0516398	90	0.244444	0.0640644	45
	D		WT			trp-4 (ok1605)			trp-4 (ok1605) 4x backcrossed			mec4 (u253)			trp-4 (ok1605) mec4 (u253)
		0.79MPa	0.888889	0.0468486	90	0.2	0.0596285	45	0.488889	0.0745172	45	0.577778	0.0736283	45	0.0444444	0.0307206	45
		0.88MPa	0.372222	0.0360303	135	0.144444	0.0370555	90	0.466667	0.0525874	90	0.144444	0.0370555	90	0.0888889	0.0424232	45
		0.92MPa	0.505556	0.0372655	135	0.244444	0.0453004	90	0.522222	0.0526525	90	0.244444	0.0453004	90	0.0666667	0.0371849	45
		0.99MPa	0.633333	0.0359183	135	0.333333	0.0496904	90	0.644444	0.0504574	90	0.333333	0.0496904	90	0.311111	0.0690122	45
	E		WT/MB-			trp-4 (ok1605) 4x backcrossed mec4 (u253)/MB-
		0.99	0.186047	0.0593439	55	0.186047	0.064425	55
			WT/MB+			trp-4 (ok1605) 4x backcrossed mec4 (u253)/MB+
		0.99	0.163636	0.0498834	43	0.272727	0.0600526	43
	F		WT/MB-			trp-4 (ok1605) 4x backcrossed mec4 (u253)/MB-
		0.99	0.465116	0.0760635	55	0.0465116	0.0321147	55
			WT/MB+			trp-4 (ok1605) 4x backcrossed mec4 (u253)/MB+
		0.99	0.509091	0.0762367	43	0.345455	0.0641186	43

## Sheet: Supp 2
				Pressure (MHz)	Mean	SEM	N
	A			WT			AWC::trp4			trp-4 (ok1605)			AWC::trp-4;trp-4 (ok1605)			mec4 (u253)			AWC::trp-4;mec4 (u253)
		0.79MPa	0.222222	0.0619748	45	0.266667	0.0659218	45	0.444444	0.0740741	45	0.444444	0.0740741	45	0.266667	0.0659218	45	0.155556	0.0540284	45
		0.88MPa	0.333333	0.0702728	45	0.488889	0.0745172	45	0.266667	0.0659218	45	0.422222	0.0736283	45	0.377778	0.0722744	45	0.311111	0.0690122	45
		0.92MPa	0.311111	0.0690122	45	0.466667	0.0743698	45	0.4	0.0730297	45	0.4	0.0730297	45	0.2	0.0596285	45	0.222222	0.0619748	45
		0.99MPa	0.311111	0.0690122	45	0.222222	0.0619748	45	0.4	0.0730297	45	0.355556	0.0713576	45	0.377778	0.0722744	45	0.311111	0.0690122	45
	B		WT			AWC::trp4			trp-4 (ok1605)			AWC::trp-4;trp-4 (ok1605)			mec4 (u253)			AWC::trp-4;mec4 (u253)
		0.79MPa	0.644444	0.0713576	45	0.622222	0.0722744	45	0.133333	0.0506745	45	0.422222	0.0736283	45	0.466667	0.0743698	45	0.666667	0.0702728	45
		0.88MPa	0.311111	0.0690122	45	0.422222	0.0736283	45	0.177778	0.0569937	45	0.133333	0.0506745	45	0.377778	0.0722744	45	0.488889	0.0745172	45
		0.92MPa	0.533333	0.0743698	45	0.488889	0.0745172	45	0.155556	0.0540284	45	0.2	0.0596285	45	0.466667	0.0743698	45	0.533333	0.0743698	45
		0.99MPa	0.622222	0.0722744	45	0.577778	0.0736283	45	0.311111	0.0690122	45	0.288889	0.0675659	45	0.488889	0.0745172	45	0.488889	0.0745172	45
	C		WT			ASH::trp4			trp-4 (ok1605)			ASH::trp-4;trp-4 (ok1605)			mec4 (u253)			ASH::trp-4;mec4 (u253)
		0.79MPa	0.222222	0.0619748	45	0.222222	0.0619748	45	0.444444	0.0740741	45	0.377778	0.0722744	45	0.266667	0.0659218	45	0.155556	0.0540284	45
		0.88MPa	0.222222	0.0619748	45	0.377778	0.0722744	45	0.4	0.0730297	45	0.288889	0.0675659	45	0.266667	0.0659218	45	0.133333	0.0506745	45
		0.92MPa	0.244444	0.0640644	45	0.377778	0.0722744	45	0.555556	0.0740741	45	0.266667	0.0659218	45	0.4	0.0730297	45	0.244444	0.0640644	45
		0.99MPa	0.333333	0.0702728	45	0.222222	0.0619748	45	0.377778	0.0722744	45	0.2	0.0596285	45	0.422222	0.0736283	45	0.2	0.0596285	45
	D		WT			ASH::trp4			trp-4 (ok1605)			ASH::trp-4;trp-4 (ok1605)			mec4 (u253)			ASH::trp-4;mec4 (u253)
		0.79MPa	0.577778	0.0736283	45	0.644444	0.0713576	45	0.133333	0.0506745	45	0.333333	0.0702728	45	0.466667	0.0743698	45	0.622222	0.0722744	45
		0.88MPa	0.577778	0.0736283	45	0.488889	0.0745172	45	0.111111	0.0468486	45	0.111111	0.0468486	45	0.377778	0.0722744	45	0.377778	0.0722744	45
		0.92MPa	0.577778	0.0736283	45	0.8	0.0596285	45	0.333333	0.0702728	45	0.355556	0.0713576	45	0.6	0.0730297	45	0.644444	0.0713576	45
		0.99MPa	0.644444	0.0713576	45	0.711111	0.0675659	45	0.355556	0.0713576	45	0.511111	0.0745172	45	0.644444	0.0713576	45	0.733333	0.0659218	45
	E		WT			trp-4 (ok1605) 4x backcrossed			ASH::trp-4 (ok1605) 4x backcrossed			AWC::trp-4 (ok1605) 4x backcrossed
		0.99	0.234043	0.0617591	47	0.361702	0.0700871	47	0.212766	0.0596972	47	0.234043	0.0617591	47
	F		WT			trp-4 (ok1605) 4x backcrossed			ASH::trp-4 (ok1605) 4x backcrossed			AWC::trp-4 (ok1605) 4x backcrossed
		0.99	0.744681	0.063603	47	0.361702	0.0700871	47	0.680851	0.0679945	47	0.659574	0.0691185	47

## Sheet: Supp 3
	Pressure (MHz)	Mean	SEM	N
B	Distance (mm)	5% Gain	10% Gain	15% Gain	20% Gain	25% Gain	30% Gain
	-1.12545	0.25269	0.263586	0.270291	0.307168	0.328958	0.360807		peak negative pressure (MPa)
	-0.9033	0.324768	0.324768	0.327282	0.378826	0.432465	0.453418
	-0.68605	0.330635	0.348235	0.372121	0.363321	0.379245	0.352425
	-0.4835	0.308844	0.329797	0.357454	0.375474	0.385531	0.382597
	-0.24012	0.54561	0.605954	0.697727	0.779443	0.875826	0.918569
	0	0.804586	0.913541	1.02249	1.16916	1.38288	1.44993
	0.256452	0.431627	0.476885	0.48359	0.533876	0.562372	0.570753
	0.619079	0.358292	0.391398	0.434979	0.47018	0.543934	0.537229
	0.821627	0.411512	0.438332	0.478561	0.502028	0.5322	0.542258
	0.931068	0.34153	0.364997	0.393074	0.419893	0.426598	0.433303
C
		With Microbubbles			Without Microbubbles
	0.99	0.2105	0.033	152	0.07	0.0170859	223
